# Supplementary material for: Effects of Copy Number Variations in the Plectin (PLEC) Gene on the Growth Traits and Meat Quality of Leizhou Black Goats
Source: Animals (Basel). 2023 Nov 25;13(23):3651. doi: 10.3390/ani13233651 (PMC10705363; doi:10.3390/ani13233651)
Supplement: Supplementary file 1 [file animals-13-03651-s001.zip]

Archive with 3 entries (3 files):
- Supplementary Material Figures and Tables.pdf
- Supplementary Material S1 swissmodel-PLEC-CNV Report.pdf
- Supplementary Material S2 swissmodel-PLEC-CDS Report.pdf
